# Supplementary material for: Assessing the Clinical Effectiveness of Radioimmunotherapy with Combined Radionuclide/Monoclonal Antibody Conjugates in Cancer Treatment: Insights from Randomised Clinical Trials
Source: Cancers (Basel). 2025 Apr 23;17(9):1413. doi: 10.3390/cancers17091413 (PMC12071007; doi:10.3390/cancers17091413)
Supplement: Supplementary file 1 [file cancers-17-01413-s001.zip]

Archive with 1 entries (1 files):
- cancers-3508603-supplementary.pdf
